# Supplementary material for: Electro-vibrational stimulation results in improved speech perception in noise for cochlear implant users with bilateral residual hearing
Source: Sci Rep. 2023 Jul 12;13:11251. doi: 10.1038/s41598-023-38468-0 (PMC10338449; doi:10.1038/s41598-023-38468-0)
Supplement: Supplementary file 1 — Supplementary Information 1. [file 41598_2023_38468_MOESM1_ESM.xlsx]

## Sheet: Data
							Limits Frequency Spectrum						SRT (dB SNR)			FittingBAHAG60 (dB 1uN/20uPa)										PureTonesACIpsi (dB HL)				PureTonesACContra (dB HL)				BCDirect (dB HL)				BCIpsi (dB HL)			BCContra (dB HL)
Participant	Gender	Age (Years)	Side	Implant	RehabR	RehabL	LowerE (Hz)	UpperE (Hz)	DurationCI (Months)	LFPTAL (dB HL)	LFPTAR (dB HL)	LFPTA-BC (dB HL)	CI	EVS	EAS	250 Hz	500Hz	750Hz	1000Hz	1500Hz	2000Hz	3000Hz	4000Hz	6000Hz	8000Hz	125 Hz	250 Hz	500 Hz	1000 Hz	125 Hz	250 Hz	500 Hz	1000 Hz	250 Hz	500 Hz	750 Hz	1000 Hz	250 Hz	500 Hz	1000 Hz	250 Hz	500 Hz	1000 Hz
1	Female	24	R	Cochlear Nucleus CI 622	CI	HA	188	7398	7	63.75	77.5	64.5	-3.67	-6.67		37	56	56	51	37	25	10	8	15	0	55	70	85	100	50	60	65	80	50	70	68	70	25	60	75	40*	50*	70*
2	Female	60	R	Cochlear Nucleus CI 522	EAS	HA	438	7938	55	60	66.25	60.75	-2	-5	-3.667	34	53	54	51	38	26	13	12	19	0	25	40	85	115	30	45	70	95	40	65	68	70	25*	65*
3	Female	21	L	Cochlear Nucleus CI 622	EAS	A	313	7398	21	67.5	73.75	62	-3	-4.83	-2.667	33	51	51	44	29	18	9	8	15	0	30	50	85	105	35	65	90	105	40	70	68	70	40	65	75
4	Female	25	R	Cochlear Nucleus CI 522	CI	-	188	7398	89	67.5	68.75	62	0.33	-1.33		31	53	54	49	36	25	12	10	15	0	35	55	80	105	20	50	95	105	40	70	68	70	35	65	75
5	Female	65	R	Cochlear Nucleus CI 622	EAS	-	188	7398	7	41.67	48.33	59.5	2.33	-0.33	1.667	31	53	53	46	32	20	9	8	15	0	20	45	80	NaN	20	25	80	NaN	35	70	68	65	15	60*
6	Male	63	R	Cochlear Nucleus CI 622	EAS	HA	313	7398	7	43.75	47.5	50	0.67	0.33	2	31	53	54	48	34	23	12	11	16	0	15	30	55	90	20	35	55	65	20	50	60	70	10	45	65*
7	Male	50	R	AB HIFocus SlimJ (18)	CI	HA	250	8700	36	80	91.25	63.25	5	2.33		32	51	52	47	34	23	9	8	15	0	65	80	110	110	50	75	85	110	50	65	68	70	45	70		45	65
8	Male	18	L	Cochlear Nucleus CI24RE	CI	CI	188	7398	176	71.25	67.5	52.5	3.33	2.33		35	56	56	52	38	26	11	8	15	0	45	60	80	100	35	55	80	100	25	50	65	70	25	60	70*	30	50	70*
8	Male	18	R	Cochlear Nucleus CI 422	CI	CI	188	7398	94	77.5	72.5	57	9.33	4		35	55	56	51	37	26	12	8	15	0	45	60	80	105	55	75	80	100	30	60	68	70	30	50	70*	25	60	75*
9	Female	65	R	Cochlear Nucles CI 522	CI	HA	188	7398	45	66.25	71.25	65.75	1.67	4		35	55	55	51	39	27	12	8	15	0	50	70	85	80	50	65	70	80	55	70	68	70	45*		70*

## Sheet: Abbreviations
Abbreviations
RehabR	Rehabilitation on the right side
RehabL	Rehabilitation on the left side
LowerE	Lower limit of the frequency spectrum of the cochlear implant fitting
UpperE	Upper limit of the frequency spectrum of the cochlear implant fitting
DurationCI	Duration in months since the implantation of the cochlear implant
LFPTAL	Low frequency pure tone average with air conduction on the left side
LFPTAR	Low frequency pure tone average with air conduction on the right side
LFPTA-BC	Low frequency pure tone average with bone conduction
SRT	Speech reception threshold
CI	Cochlear implant
EAS	Electro-acoustic stimulation
EVS	Electro-vibrational stimulation
BCDirect	Bone conduction thresholds (unmasked) with BAHA SuperPower
BCIpsi	Ipsilateral bone conduction thresholds with RadioEar B71/B81 (masked unless indicated by *)
BCContra	Contralateral bone conduction thresholds with RadioEar B71/B81 (masked unless indicated by *)
